# Supplementary material for: Afghanistan's Ethnic Groups Share a Y-Chromosomal Heritage Structured by Historical Events
Source: PLoS One. 2012 Mar 28;7(3):e34288. doi: 10.1371/journal.pone.0034288 (PMC3314501; doi:10.1371/journal.pone.0034288)
Supplement: Table S4 — Y-chromosome haplogroups frequencies in Afghanistan's ethnic groups. (XLS) [file pone.0034288.s005.xls]

## Sheet: Sheet1
Table S4: Y-chromosome haplogroups frequencies in Afghanistan's ethnic groups
Ethnic groups		Haplogroups according to ISOGG 2011
	Size	B	C3	E1b1b1a1*	E1b1b1a1c	E1b1b1c1	G1	G2a*	G2a3b1	G2c	H*	H1a	I2b1	J1c3	J2a*	J2a2	J2a5	J2b2	L1a	L1b	L1c	M1	N1	O	Q*	Q1a3	Q1b1	R*	R1a1a	R1b1a*	R1b1a2*	R2a	T1
Arab	3																		2 (66.66)													1(33.33)
Baluch	13				1(7.69)														8(61.54)		1(7.69)			1(7.69)								2(15.38)
Hazara	60	3 (5)	20(33.33)			3 (5)			2(3.33)			2(3.33)	2(3.33)		10(16.66)		6(10)				1(1.66)	1(1.66)	1(1.66)	1(1.66)	2(3.33)		2(3.33)		4(6.66)
Norestani	5														1(20)														3(60)			1(20)
Uzbek	17		7(41.17)	1(5.88)											1(5.88)				1(5.88)				1(5.88)						3(17.64)	1(5.88)	2(11.764)
Pashtun	49		1(2.04)							3(6.12)	1(2.04)	2(4.08)			1(2.04)						6(12.24)				8(16.32)	1(2.04)			25 (51.02)			1(2.04)
Tajik	56		2(3.57)				1(1.78)	2(3.57)			1(1.78)	3(5.35)	1(1.78)	1(1.78)	7(12.5)	1(1.78)		1(1.78)	1(1.78)	1(1.78)	3(5.35)		1(1.78)	5(8.93)	1(1.78)			1(1.78)	17(30.36)	1(1.78)	1(1.78)	2(3.57)	2(3.57)
Turkmen	1																												1(100)
	The number of chromosomes within each haplogroup in each population is shown with its relative frequency
